# Supplementary material for: Characterization of Verbesina encelioides (Asteroideae, Asteraceae) Chloroplast Genome and Phylogenetic Insights
Source: Ecol Evol. 2026 Jan 2;16(1):e72897. doi: 10.1002/ece3.72897 (PMC12758953; doi:10.1002/ece3.72897)
Supplement: Supplementary file 1 — Table S1: Analysis of positive selection. [file ECE3-16-e72897-s001.xlsx]

## Sheet: Sheet1
Table S1. Analysis of positive selection
Gene	Codon position	Guardiola tulocarpus	Xanthium sibiricum	Guizotia abyssinica	Eclipta alba	Cosmos bipinnatus	Marshallia caespitosa	Silphium integrifolium	Mikania micrantha	Lecocarpus lecocarpoides	Verbesina encelioides	Venegasia carpesioides	Eupatorium chinense	Tagetes erecta	Neurolaena lobata	Tithonia diversifolia
		Amino acid
atpB	497	K	K	K	K	K	K	K	K	K	K	N	K	K	N	K
ccsA	234	I	I	I	I	I	I	I	I	I	L	I	L	L	L	I
clpP	24	Y	Y	Y	Y	Y	I	Y	Y	Y	Y	Y	Y	I	Y	Y
ndhD	437	L	S	S	S	S	S	S	S	S	L	L	S	S	L	S
ndhI	130	Y	Y	F	Y	Y	Y	Y	Y	Y	Y	Y	Y	Y	Y	Y
psaB	133	E	E	V	E	E	E	E	E	V	E	E	E	E	E	E
psbB	508	V	I	V	V	A	V	V	V	A	I	V	V	V	V	I
rpl14	17	R	R	R	R	R	R	R	R	R	R	R	R	K	R	R
rpoB	1054	Q	Q	Q	Q	W	Q	Q	Q	Q	Q	Q	Q	Q	Q	Q
rpoC1	575	Q	Q	Q	Q	Q	Q	Q	Q	Q	Q	K	Q	Q	Q	Q
rps8	122	L	E	L	L	L	L	L	L	L	L	L	L	L	L	L
ycf3	4	S	S	E	S	S	S	S	S	S	S	S	S	S	S	S
accD	51	S	D	S	S	S	S	S	S	S	S	S	S	S	S	S
	88	I	I	I	I	I	I	I	I	I	I	I	I	I	I	F
	117	Q	R	R	R	R	R	R	R	R	R	R	Q	R	R	R
matK	263	A	V	A	V	A	T	A	A	A	A	A	A	V	A	A
	291	L	L	I	L	L	L	I	L	L	I	F	L	L	L	L
rbcL	157	V	V	V	V	V	V	V	V	S	V	V	V	V	V	V
	246	T	N	T	N	T	T	T	N	N	N	T	T	T	T	N
	439	T	T	T	S	V	T	T	T	T	T	T	T	T	T	T
ndhF	212	F	F	L	F	F	F	F	F	F	F	L	L	F	F	F
	488	N	N	N	N	N	N	K	N	Q	N	K	N	N	N	N
	529	S	L	L	M	Q	L	L	L	L	L	L	P	L	L	L
	540	S	D	G	G	G	G	G	G	S	G	G	G	G	D	G
	608	S	C	C	S	C	C	C	C	S	C	C	C	C	C	C
	689	E	K	E	E	E	E	E	E	E	E	E	T	E	E	K
rpoC2	120	T	T	T	T	N	N	T	T	T	T	T	T	N	N	T
	535	F	I	F	F	F	F	F	F	F	F	F	F	N	F	F
	552	D	D	D	D	F	D	D	D	D	D	D	D	D	D	D
	918	S	S	S	S	K	S	S	S	S	S	S	Y	S	S	S
	939	R	R	R	G	R	K	R	R	R	R	R	R	R	R	R
	985	L	L	L	L	Q	L	L	L	R	L	L	L	L	L	L
	1136	E	E	E	E	E	E	E	D	E	E	E	D	E	E	E
ycf2	103	L	L	L	L	L	L	L	L	I	I	L	L	L	I	L
	483	L	F	L	F	F	F	F	F	F	F	F	F	L	F	F
	484	I	L	I	L	I	I	L	L	L	L	L	I	I	L	L
	2091	E	E	E	E	E	E	E	S	E	E	E	E	E	S	E
	2145	T	T	T	T	F	T	T	T	T	T	T	T	T	T	T
	2150	T	T	T	T	L	T	T	T	T	T	T	T	T	T	T
	2163	S	S	S	S	V	S	S	S	S	S	S	S	S	S	S
ycf1	123	S	S	S	S	S	S	S	S	E	S	S	S	S	S	S
	206	R	R	Q	R	R	Q	R	R	R	R	R	R	Q	R	Q
	218	Y	S	S	S	K	S	S	S	S	S	S	S	F	Y	S
	233	T	T	T	T	T	T	T	N	T	T	T	N	T	T	T
	248	D	N	K	K	D	K	N	K	K	N	K	K	K	K	T
	313	L	L	L	L	F	L	L	L	F	F	L	F	L	L	L
	336	R	L	R	R	R	R	R	R	R	R	R	R	R	R	R
	602	M	E	I	I	I	I	I	I	M	I	I	I	I	I	I
	623	R	E	R	R	R	R	R	R	R	R	R	R	R	R	R
	625	E	E	R	G	T	R	G	G	S	G	G	G	R	R	E
	660	R	N	R	R	R	R	R	R	R	R	R	R	R	R	R
	662	A	A	A	A	A	F	A	A	A	A	A	A	A	A	A
	680	P	P	P	L	P	L	P	P	P	P	P	P	P	L	P
	716	W	F	W	W	W	W	W	W	W	W	W	W	W	S	W
	894	V	V	E	V	V	V	V	V	V	V	V	V	V	V	V
	925	L	L	I	L	I	I	L	L	L	L	L	L	I	I	L
	1195	D	D	G	D	D	D	D	Y	S	D	D	D	D	D	D
	1266	K	N	K	N	K	N	K	K	K	K	K	K	K	K	N
	1287	S	S	S	L	S	S	L	S	S	S	S	S	S	S	L
	1317	K	K	K	K	K	K	K	K	H	K	Q	K	K	K	K
	1403	D	D	D	N	D	D	K	D	D	D	D	D	D	D	D
	1458	I	F	F	I	F	L	F	N	F	F	I	I	N	F	F
